# Supplementary material for: Abnormal Topological Organization of Structural Covariance Networks in Patients with Temporal Lobe Epilepsy Comorbid Sleep Disorder
Source: Brain Sci. 2023 Oct 22;13(10):1493. doi: 10.3390/brainsci13101493 (PMC10605209; doi:10.3390/brainsci13101493)
Supplement: Supplementary file 1 [file brainsci-13-01493-s001.zip]

Archive with 1 entries (1 files):
- brainsci-2624754-supplementary.pdf
